# Supplementary material for: LABS: linear amplification-based bisulfite sequencing for ultrasensitive cancer detection from cell-free DNA
Source: Genome Biol. 2024 Jun 14;25:157. doi: 10.1186/s13059-024-03262-2 (PMC11177480; doi:10.1186/s13059-024-03262-2)
Supplement: Supplementary file 2 — Supplementary Material: Table S1. Sequencing information of all samples for the method comparisons. [file 13059_2024_3262_MOESM2_ESM.xlsx]

## Sheet: mESC
category	method	annotation	species	sequencing paras	reads	mapping ratio	duplication	genomic mCpG%	genomic mCHG%	genomic mCHH%	genomic coverage	CpGs covered	Sampling	mapped reads	duplication	genomic coverage	CpGs covered
Comparison on Genomic DNA	LABS	100 ng	Mouse	SE75	42500566	0.589	0.105	0.441	0.009	0.008	0.424089	12625992		15M	0.0765	0.307201	8716911
		100 ng	Mouse	SE75	30698810	0.574	0.107	0.434	0.009	0.008	0.33426	9524788		15M	0.0963	0.300596	8449875
		10 ng	Mouse	SE75	36884320	0.607	0.087	0.44	0.009	0.008	0.404966	12341973		15M	0.0671	0.313325	9202899
		10 ng	Mouse	SE75	29848357	0.582	0.073	0.435	0.009	0.008	0.343997	10404948		15M	0.0667	0.311589	9310130
		1 ng	Mouse	SE75	24599680	0.632	0.08	0.428	0.007	0.006	0.312599	9108248		15M	0.078	0.305184	8865826
		1 ng	Mouse	SE75	26523950	0.634	0.073	0.429	0.007	0.007	0.331132	9656481		15M	0.0676	0.307207	8876659
		0.1 ng	Mouse	SE75	34532380	0.633	0.133	0.425	0.009	0.008	0.295614	8446169		15M	0.1019	0.242074	6851511
		0.1 ng	Mouse	SE75	20111821	0.624	0.093	0.418	0.009	0.008	0.22498	6404066		15M	0.0925	0.22498	6404066
		50 pg	Mouse	SE75	26325269	0.604	0.23	0.421	0.008	0.007	0.18013	4708744		15M	0.2214	0.175386	4585700
		50 pg	Mouse	SE75	41241792	0.617	0.224	0.419	0.008	0.007	0.262103	7276896		15M	0.1573	0.204271	5665271
		20 pg	Mouse	SE75	32075947	0.602	0.355	0.422	0.007	0.006	0.13451	3232043		15M	0.3103	0.12193	2945710
		20 pg	Mouse	SE75	28259554	0.587	0.333	0.424	0.007	0.006	0.128316	3096535		15M	0.3148	0.123439	2983598
		10 pg	Mouse	SE75	31778526	0.555	0.453	0.417	0.008	0.007	0.089616	2153888		15M	0.421	0.085011	2049924
		10 pg	Mouse	SE75	33152260	0.602	0.448	0.422	0.008	0.007	0.093445	2302387		15M	0.3944	0.084797	2103500
	MethylC-seq	100 ng	Mouse	SE75	47430234	0.746	0.092	0.428	0.008	0.008	0.575196	14774424		15M	0.064	0.335361	7522158
		10 ng	Mouse	SE75	39506184	0.746	0.491	0.426	0.011	0.011	0.352245	8135325		15M	0.3272	0.258038	5701497
		1 ng	Mouse	SE75	52430674	0.744	0.875	0.423	0.014	0.013	0.135198	2971855		15M	0.7134	0.12147	2653565
		0.1 ng	Mouse	SE75	43894384	0.739	0.984	0.426	0.012	0.011	0.014325	298558		15M	0.9687	0.013591	283567
	EpiGnome	100 ng	Mouse	SE75	35894931	0.733	0.136	0.441	0.02	0.011	0.350895	12928519		15M	0.0876	0.257465	9317504
		10 ng	Mouse	SE75	37856572	0.721	0.296	0.425	0.022	0.012	0.329118	11992666		15M	0.1911	0.244526	8711820
		1 ng	Mouse	SE75	36178643	0.693	0.828	0.37	0.026	0.014	0.09765	3948762		15M	0.7432	0.091232	3664067
		0.1 ng	Mouse	SE75	66014936	0.494	0.985	0.357	0.026	0.018	0.010626	432649		15M	0.9747	0.010109	412783
Comparison on cfDNA	LABS	1 ng	Human	SE75	13556975	0.673	0.0503	0.703	0.006	0.007	0.174561	6526136		8M	0.0445	0.157016	5837720
		1 ng	Human	SE75	13398948	0.677	0.0515	0.698	0.006	0.006	0.174317	6699919		8M	0.046	0.157445	6019516
		0.1 ng	Human	SE75	13073579	0.684	0.0751	0.724	0.006	0.007	0.151116	5549924		8M	0.068	0.139417	5105586
		0.1 ng	Human	SE75	14933380	0.678	0.0842	0.725	0.007	0.007	0.157768	6012999		8M	0.0683	0.134077	5084931
	MethylC-seq	1 ng	Human	SE75	16217154	0.825	0.6124	0.815	0.008	0.01	0.116086	3070249		8M	0.4687	0.096612	2516276
		1 ng	Human	SE75	17075156	0.819	0.5952	0.814	0.009	0.011	0.12595	3340000		8M	0.439	0.101689	2649627
		0.1 ng	Human	SE75	18328627	0.823	0.9664	0.792	0.009	0.022	0.011546	318349		8M	0.9398	0.011167	304794
		0.1 ng	Human	SE75	18210362	0.824	0.9697	0.797	0.01	0.025	0.010362	275524		8M	0.9459	0.01001	263398
	EpiGnome	1 ng	Human	SE75	27345444	0.743	0.5223	0.792	0.014	0.014	0.175607	7924444		8M	0.2897	0.112305	4936245
		1 ng	Human	SE75	25528256	0.746	0.4919	0.779	0.013	0.013	0.175585	8096192		8M	0.2792	0.1141	5114328
		0.1 ng	Human	SE75	25528256	0.475	0.8974	0.756	0.036	0.047	0.025912	1261354		8M	0.856	0.025103	1213459
		0.1 ng	Human	SE75	28832115	0.507	0.9289	0.77	0.123	0.163	0.021387	1047541		8M	0.8802	0.020337	984216
