# Supplementary material for: LABS: linear amplification-based bisulfite sequencing for ultrasensitive cancer detection from cell-free DNA
Source: Genome Biol. 2024 Jun 14;25:157. doi: 10.1186/s13059-024-03262-2 (PMC11177480; doi:10.1186/s13059-024-03262-2)
Supplement: Supplementary file 3 — Supplementary Material 3: Table S2. Demographical and clinical information of the study participants. [file 13059_2024_3262_MOESM3_ESM.xlsx]

## Sheet: participants
name	group	age	gender	race	depth	stage
C01	CRC	69	Female	White	low	I
C02	CRC	69	Female	AA	low	II B
C03	CRC	66	Female	White	low	III C
C04	CRC	70	Male	AA	low	III B
C05	CRC	65	Male	White	low	I
C06	CRC	65	Male	AA	low	IV
C07	CRC	50	Female	White	low	III B
C08	CRC	63	Female	White	low	IV
C09	CRC	47	Female	White	low	I
C10	CRC	74	Female	White	low	I
C11	CRC	55	Male	White	low	II A
C12	CRC	50	Female	White	low	I
C13	CRC	55	Female	White	low	III B
C14	CRC	53	Female	White	low	III B
C15	CRC	50	Male	Asian	low	II A
C16	CRC	79	Male	White	low	II A
C17	CRC	80	Male	White	low	I
C18	CRC	43	Female	White	low	II A
C19	CRC	73	Male	White	low	I
C20	CRC	60	Female	White	low	II A
C21	CRC	42	Female	AA	high	IV B
C22	CRC	71	Female	AA	high	IV A
C23	CRC	39	Male	White	low	IV A
C24	CRC	67	Female	AA	low	III B
C25	CRC	49	Female	White	low	IV B
C26	CRC	52	Male	White	low	III B
C27	CRC	65	Male	AA	high	II A
C28	CRC	67	Male	White	low	IV A
C29	CRC	72	Female	White	high	I
C30	CRC	54	Male	White	high	IV A
C31	CRC	77	Male	AA	high	II C
C32	CRC	51	Female	White	low	III B
C33	CRC	69	Female	White	low	I
C34	CRC	63	Male	White	high	III B
C35	CRC	51	Male	White	low	IV B
C36	CRC	61	Female	White	low	II B
C37	CRC	62	Female	White	low	IV A
C38	CRC	73	Male	White	low	III C
C39	CRC	66	Female	White	low	II A
C40	CRC	69	Male	AA	low	I
C41	CRC	68	Male	AA	high	II A
C42	CRC	65	Male	AA	low	I
C43	CRC	66	Male	AA	low	II A
C44	CRC	81	Female	AA	high	IV A
C45	CRC	71	Female	AA	high	III A
C46	CRC	46	Female	White	low	II A
C47	CRC	44	Female	White	low	III A
C48	CRC	74	Female	AA	low	II C
C49	CRC	73	Male	White	high	II A
C50	CRC	79	Female	AA	high	I
H01	HEA	70	Female	White	low	NA
H02	HEA	65	Female	AA	low	NA
H03	HEA	60	Female	White	low	NA
H04	HEA	67	Female	AA	low	NA
H05	HEA	58	Female	AA	low	NA
H06	HEA	68	Male	White	low	NA
H07	HEA	51	Female	White	low	NA
H08	HEA	68	Female	White	low	NA
H09	HEA	50	Female	White	low	NA
H10	HEA	75	Female	White	low	NA
H11	HEA	56	Male	White	low	NA
H12	HEA	50	Female	White	low	NA
H13	HEA	55	Female	White	low	NA
H14	HEA	50	Female	White	low	NA
H15	HEA	60	Male	Asian	low	NA
H16	HEA	50	Female	White	low	NA
H17	HEA	79	Male	White	low	NA
H18	HEA	79	Male	White	low	NA
H19	HEA	69	Male	AA	high	NA
H20	HEA	75	Male	AA	high	NA
H21	HEA	63	Female	White	low	NA
H22	HEA	82	Female	AA	low	NA
H23	HEA	80	Female	AA	low	NA
H24	HEA	78	Female	AA	high	NA
H25	HEA	75	Female	AA	low	NA
H26	HEA	70	Female	AA	high	NA
H27	HEA	71	Male	White	high	NA
H28	HEA	77	Male	White	low	NA
H29	HEA	64	Male	AA	high	NA
H30	HEA	71	Male	AA	low	NA
H31	HEA	70	Female	White	high	NA
H32	HEA	42	Female	AA	high	NA
H33	HEA	62	Male	White	high	NA
H34	HEA	70	Female	AA	high	NA
P01	PDAC	70	Male	White	low	II B
P02	PDAC	70	Male	White	low	II B
P03	PDAC	66	Male	AA	low	II B
P04	PDAC	56	Female	White	low	II A
P05	PDAC	74	Male	White	low	I B
P06	PDAC	67	Female	White	low	NA
P07	PDAC	73	Female	White	low	IV
P08	PDAC	54	Female	White	low	II A
P09	PDAC	61	Male	AA	high	II B
P10	PDAC	60	Male	White	high	I
P11	PDAC	62	Male	AA	high	IV
P12	PDAC	68	Male	White	high	I
P13	PDAC	57	Female	White	high	I
P14	PDAC	76	Female	White	high	NA
P15	PDAC	68	Female	AA	high	NA
P16	PDAC	83	Female	AA	high	I
